# Supplementary material for: The Effects of Forest Therapy on the Blood Pressure and Salivary Cortisol Levels of Urban Residents: A Meta-Analysis
Source: Int J Environ Res Public Health. 2022 Dec 27;20(1):458. doi: 10.3390/ijerph20010458 (PMC9819785; doi:10.3390/ijerph20010458)
Supplement: Supplementary file 1 [file ijerph-20-00458-s001.zip]

Archive with 1 entries (1 files):
- ijerph-1974100-supplementary.pdf
